# Supplementary material for: Structural Diversity, Fitness Cost, and Stability of a BlaNDM-1-Bearing Cointegrate Plasmid in Klebsiella pneumoniae and Escherichia coli
Source: Microorganisms. 2021 Nov 25;9(12):2435. doi: 10.3390/microorganisms9122435 (PMC8708245; doi:10.3390/microorganisms9122435)
Supplement: Supplementary file 1 [file microorganisms-09-02435-s001.zip]

Archive with 1 entries (1 files):
- microorganisms-1460706-SI.pdf
